# Supplementary material for: Chemometric Analysis of Urinary Volatile Organic Compounds to Monitor the Efficacy of Pitavastatin Treatments on Mammary Tumor Progression over Time
Source: Molecules. 2022 Jul 3;27(13):4277. doi: 10.3390/molecules27134277 (PMC9268606; doi:10.3390/molecules27134277)
Supplement: Supplementary file 1 [file molecules-27-04277-s001.zip]

Archive with 1 entries (1 files):
- molecules-1763641-supplementary.pdf
